# Supplementary material for: Molecular Epidemiology and Genetic Profile of Non‐Typhoidal Salmonella Serovars Isolated From Poultry Production Chain in Khorasan Province, Iran: A Comprehensive Analysis of Prevalence, Virulence Genes, and Antibiotic Resistance
Source: Vet Med Sci. 2026 Jan 6;12(1):e70757. doi: 10.1002/vms3.70757 (PMC12774793; doi:10.1002/vms3.70757)
Supplement: Supplementary file 1 — Supplementary S1 provides detailed information on non‐typhoidal Salmonella isolates, including their sources, year of isolation, molecular serovar typing results, and profiles of multi‐drug resistance. [file VMS3-12-e70757-s002.xlsx]

## Sheet: Samples data
Code	Origin	date	area	Real Time PCR	Multiplex PCR
1	Chicken carcass	2018	Razavi Khorasan	Positive	S. Enteritidis
2	Chicken carcass	2018	Razavi Khorasan	Positive	S. Typhimurium
3	Chicken Paste	2018	Razavi Khorasan	Positive	S. Infantis
4	Chicken carcass	2018	Razavi Khorasan	Positive	S. Infantis
5	Chicken farm	2018	Razavi Khorasan	Positive	S. Enteritidis
6	Chicken carcass	2018	Razavi Khorasan	Positive	S. Enteritidis
7	Slaughterhouse	2018	Razavi Khorasan	Positive	S. Infantis
9	Ground meat	2018	Razavi Khorasan	Positive	S. Typhimurium
10	Chicken farm	2018	Razavi Khorasan	Positive	S. Infantis
11	Ground meat	2018	Razavi Khorasan	Positive	S. Infantis
13	Chicken carcass	2018	Razavi Khorasan	Positive	Non typed
14	Ground meat	2018	Razavi Khorasan	Positive	Non typed
15	Chicken carcass	2018	Razavi Khorasan	Positive	Non typed
16	Chicken carcass	2018	Razavi Khorasan	Positive	Non typed
17	Chicken farm	2018	Razavi Khorasan	Positive	S. Enteritidis
18	Chicken carcass	2018	Razavi Khorasan	Positive	S. Infantis
19	Chicken carcass	2018	Razavi Khorasan	Positive	S. Infantis
21	Ground meat	2018	Razavi Khorasan	Positive	S. Enteritidis
25	Chicken Paste	2018	Razavi Khorasan	Positive	Non typed
26	Ground meat	2018	Razavi Khorasan	Positive	S. Enteritidis
27	Chicken carcass	2018	Razavi Khorasan	Positive	Non typed
28	Ground meat	2018	Razavi Khorasan	Positive	Non typed
29	Chicken carcass	2018	Razavi Khorasan	Positive	Non typed
30	Chicken farm	2018	Razavi Khorasan	Positive	S. Enteritidis
33	Ground meat	2018	Razavi Khorasan	Positive	S. Infantis
34	Ground meat	2018	Razavi Khorasan	Positive	Non typed
35	Chicken carcass	2018	South Khorasan	Positive	S. Infantis
36	Chicken farm	2018	Razavi Khorasan	Positive	S. Infantis
37	Chicken farm	2018	Razavi Khorasan	Positive	Non typed
39	Chicken carcass	2018	South Khorasan	Positive	S. Infantis
42	Chicken carcass	2018	South Khorasan	Positive	S. Enteritidis
44	Chicken carcass	2018	Razavi Khorasan	Positive	S. Enteritidis
45	Chicken carcass	2018	Razavi Khorasan	Positive	S. Enteritidis
46	Chicken carcass	2018	South Khorasan	Positive	S. Infantis
47	Ground meat	2018	Razavi Khorasan	Positive	Non typed
48	Chicken carcass	2018	Razavi Khorasan	Positive	S. Infantis
49	Chicken carcass	2018	South Khorasan	Positive	S. Infantis
50	Chicken carcass	2018	Razavi Khorasan	Positive	S. Infantis
51	Chicken carcass	2018	Razavi Khorasan	Positive	Non typed
52	Chicken carcass	2018	Razavi Khorasan	Positive	S. Infantis
54	Chicken carcass	2018	Razavi Khorasan	Positive	S. Infantis
55	Chicken carcass	2018	Razavi Khorasan	Positive	S. Infantis
56	Ground meat	2018	Razavi Khorasan	Positive	S. Infantis
57	Ground meat	2018	Razavi Khorasan	Positive	S. Infantis
58	Chicken carcass	2018	Razavi Khorasan	Positive	S. Infantis
61	Chicken carcass	2018	Razavi Khorasan	Positive	S. Infantis
62	Ground meat	2018	Razavi Khorasan	Positive	Non typed
63	Ground meat	2018	Razavi Khorasan	Positive	S. Infantis
64	Chicken carcass	2018	Razavi Khorasan	Positive	S. Enteritidis
65	Ground meat	2018	Razavi Khorasan	Positive	Non typed
66	Chicken carcass	2018	Razavi Khorasan	Positive	S. Typhimurium
67	Chicken carcass	2018	Razavi Khorasan	Positive	S. Infantis
68	Chicken Paste	2018	Razavi Khorasan	Positive	S. Infantis
69	Chicken carcass	2018	Razavi Khorasan	Positive	Non typed
70	Chicken carcass	2018	Razavi Khorasan	Positive	S. Infantis
71	Chicken farm	2018	Razavi Khorasan	Positive	S. Enteritidis
72	Chicken carcass	2018	Razavi Khorasan	Positive	S. Enteritidis
73	Chicken carcass	2019	Razavi Khorasan	Positive	S. Enteritidis
74	Chicken Paste	2019	Razavi Khorasan	Positive	S. Infantis
75	Ground meat	2019	Razavi Khorasan	Positive	Non typed
76	Chicken carcass	2019	Razavi Khorasan	Positive	S. Infantis
77	Chicken carcass	2019	Razavi Khorasan	Positive	S. Enteritidis
78	Chicken carcass	2019	Razavi Khorasan	Positive	S. Infantis
80	Chicken carcass	2019	Razavi Khorasan	Positive	S. Infantis
82	Chicken carcass	2019	Razavi Khorasan	Positive	S. Infantis
83	Chicken carcass	2019	Razavi Khorasan	Positive	Non typed
84	Slaughterhouse	2019	Razavi Khorasan	Positive	S. Infantis
86	Chicken Paste	2019	Razavi Khorasan	Positive	S. Enteritidis
87	Chicken carcass	2019	Razavi Khorasan	Positive	S. Infantis
88	Chicken carcass	2019	Razavi Khorasan	Positive	S. Infantis
89	Chicken carcass	2019	Razavi Khorasan	Positive	S. Infantis
90	Chicken carcass	2019	Razavi Khorasan	Positive	S. Enteritidis
91	Ground meat	2019	Razavi Khorasan	Positive	Non typed
92	Slaughterhouse	2019	Razavi Khorasan	Positive	S. Infantis
93	Chicken carcass	2019	Razavi Khorasan	Positive	S. Enteritidis
94	Chicken carcass	2019	Razavi Khorasan	Positive	S. Enteritidis
95	Chicken carcass	2019	Razavi Khorasan	Positive	Non typed
96	Chicken carcass	2019	Razavi Khorasan	Positive	Non typed
98	Chicken carcass	2019	Razavi Khorasan	Positive	S. Infantis
99	Chicken Paste	2019	Razavi Khorasan	Positive	S. Infantis
100	Chicken farm	2019	Razavi Khorasan	Positive	S. Enteritidis
102	Chicken farm	2019	Razavi Khorasan	Positive	Non typed
103	Slaughterhouse	2019	Razavi Khorasan	Positive	S. Typhimurium
104	Slaughterhouse	2019	Razavi Khorasan	Positive	Non typed
105	Slaughterhouse	2019	Razavi Khorasan	Positive	S. Infantis
106	Chicken carcass	2019	Razavi Khorasan	Positive	S. Enteritidis
108	Chicken carcass	2019	South Khorasan	Positive	S. Infantis
109	Chicken carcass	2019	Razavi Khorasan	Positive	S. Enteritidis
110	Chicken carcass	2019	Razavi Khorasan	Positive	S. Enteritidis
111	Breeding quail	2019	Razavi Khorasan	Positive	S. Typhimurium
112	Breeding quail	2019	Razavi Khorasan	Positive	Non typed
115	Chicken Paste	2019	South Khorasan	Positive	Non typed
116	Chicken carcass	2019	South Khorasan	Positive	Non typed
118	Chicken carcass	2019	South Khorasan	Positive	S. Infantis
119	Chicken carcass	2019	South Khorasan	Positive	S. Infantis
120	Chicken carcass	2019	South Khorasan	Positive	S. Infantis
122	Chicken carcass	2019	South Khorasan	Positive	S. Infantis
123	Chicken Paste	2019	South Khorasan	Positive	S. Infantis
124	Chicken carcass	2019	South Khorasan	Positive	S. Infantis
125	Ground meat	2019	South Khorasan	Positive	S. Infantis
126	Chicken carcass	2019	South Khorasan	Positive	S. Infantis
127	Chicken farm	2019	Razavi Khorasan	Positive	S. Infantis
128	Chicken carcass	2019	Razavi Khorasan	Positive	S. Infantis
129	Chicken farm	2019	Razavi Khorasan	Positive	S. Enteritidis
130	Chicken farm	2019	Razavi Khorasan	Positive	S. Enteritidis
131	Chicken farm	2019	Razavi Khorasan	Positive	S. Enteritidis
132	Chicken carcass	2019	Razavi Khorasan	Positive	Non typed
135	Ground meat	2020	Razavi Khorasan	Positive	S. Infantis
137	Chicken carcass	2020	Razavi Khorasan	Positive	S. Enteritidis
138	Ground meat	2020	Razavi Khorasan	Positive	S. Infantis
139	Chicken carcass	2020	Razavi Khorasan	Positive	S. Infantis
140	Chicken carcass	2020	Razavi Khorasan	Positive	S. Infantis
141	Chicken carcass	2020	Razavi Khorasan	Positive	S. Infantis
142	Chicken carcass	2020	Razavi Khorasan	Positive	Non typed
145	Chicken carcass	2020	Razavi Khorasan	Positive	Non typed
146	Chicken carcass	2020	Razavi Khorasan	Positive	S. Infantis
147	Chicken carcass	2020	Razavi Khorasan	Positive	S. Infantis
148	Chicken carcass	2020	Razavi Khorasan	Positive	S. Infantis
151	Chicken carcass	2020	Razavi Khorasan	Positive	S. Infantis
152	Chicken carcass	2020	Razavi Khorasan	Positive	S. Infantis
153	Chicken carcass	2020	Razavi Khorasan	Positive	S. Infantis
154	Chicken carcass	2020	Razavi Khorasan	Positive	S. Infantis
155	Ground meat	2020	Razavi Khorasan	Positive	Non typed
156	Chicken carcass	2020	Razavi Khorasan	Positive	S. Infantis
158	Chicken carcass	2020	Razavi Khorasan	Positive	S. Infantis
159	Chicken carcass	2020	Razavi Khorasan	Positive	S. Infantis
160	Ground meat	2020	South Khorasan	Positive	S. Infantis
162	Chicken carcass	2020	South Khorasan	Positive	S. Infantis
163	Chicken carcass	2020	South Khorasan	Positive	S. Infantis
164	Chicken carcass	2020	South Khorasan	Positive	S. Infantis
165	Chicken carcass	2020	South Khorasan	Positive	S. Infantis
166	Chicken Paste	2020	South Khorasan	Positive	S. Infantis

## Sheet: Penotypic multi drug resistance
Row	Antibiotics profiles	Medical drugs	veterinary drugs	profile number	S. Infantis	S. Enteritidis	S. Typhymurium	Non Type
1	AM,TM	AM	TM	1	0	0	0	1
2	AM,S	AM,S		1	0	1	0	0
3	AM,S,TM	AM,S	TM	1	0	0	0	1
4	AM,TM,FM	AM	TM,FM	4	0	4	0	0
5	AM,N,TM	AM,N	TM	1	0	1	0	0
6	AM,S,TM,FM	AM,S	TM,FM	9	3	3	0	3
7	AM,N,TM,FM	AM,N	TM,FM	7	0	7	0	0
8	AM,FF,TM,FM	AM	FF,TM,FM	3	1	2	0	0
9	AM,SXT,TM,FM	AM,SX	TM,FM	2	1	0	0	1
10	AM,S,TE,TM	AM,S,TE	TM	2	1	0	1	0
11	S,TE,TM,FM	S,TE	TM,FM	1	0	1	0	0
12	S,FF,TM,FM	S	FF,TM,FM	1	0	0	0	1
13	AM,S,TE,FM	AM,S,TE	FM	1	0	0	0	1
14	AM,S,N,TM	AM,S,N	TM	1	0	0	0	1
15	AM,S,SXT,TE,TM	AM,S,SXT,TE	TM	4	4	0	0	0
16	AM,S,SXT,TM,FM	AM,S,SXT	TM,FM	4	2	1	0	1
17	AM,S,N,SXT,TM	AM,S,N,SXT	TM	3	1	1	1	0
18	AM,S,N,TM,FM	AM,S,N	TM,FM	3	0	2	0	1
19	AM,N,TE,TM,FM	AM,N,TE	TM,FM	2	1	0	0	1
20	AM,SXT,TE,FF,TM	AM,SXT,TE	FF,TM	2	2	0	0	0
21	S,N,TE,TM,FM	S,N,TE	TM,FM	1	1	0	0	0
22	AM,SXT,TE,TM,FM	AM,SXT,TE	TM,FM	1	1	0	0	0
23	AM,S,SXT,TE,FM	AM,S,SXT,TE	FM	1	1	0	0	0
24	AM,S,CTX,TE,TM	AM,S,CTX,TE	TM	1	1	0	0	0
25	AM,S,FF,TM,FM	AM,S	FF,TM,FM	1	1	0	0	0
26	AM,S,SXT,FF,TM	AM,S,SXT	FF,FM	1	0	1	0	0
27	AM,N,CT,TM,FM	AM,N,CT	TM,FM	1	0	1	0	0
28	AM,S,CT,TE,TM	AM,S,CT,TE	TM	1	0	0	1	0
29	AM,S,N,TE,TM	AM,S,N,TE	TM	1	0	0	0	1
30	AM,S,SXT,TE,TM,FM	AM,S,SXT,TE	TM,FM	8	5	0	1	2
31	AM,S,SXT,TE,TM,FM	AM,S,SXT,TE	TM,FM	5	5	0	0	0
32	AM,S,TE,FF,TM,FM	AM,S,TE	FF,TM,FM	2	1	0	0	1
33	AM,S,CT,TE,TM,FM	AM,S,CT,TE	TM,FM	2	0	0	1	1
34	AM,N,CT,SXT,TE,TM	AM,N,CT,SXT	TM	1	1	0	0	0
35	AM,S,SXT,TE,TM,NFX	AM,S,SXT,TE	TM,NFX	1	1	0	0	0
36	AM,S,N,TE,FF,TM	AM,S,N,TE	FF,TM	1	1	0	0	0
37	AM,S,SXT,FF,TM,FM	AM,S,SXT	FF,TM,FM	1	1	0	0	0
38	AM,CT,SXT,TE,TM,FM	AM,CT,SXT,TE	TM,FM	1	0	0	0	1
39	AM,N,CTX,TE,TM,FM	AM,N,CTX,TE	TM,FM	1	0	0	0	1
40	AM,S,N,SXT,TE,FM	AM,S,N,SXT,TE	FM	1	0	0	0	1
41	AM,S,CTX,FF,TM,FM	AM,S,CTX,	FF,TM,FM	1	0	0	0	1
42	AM,S,N,SXT,TE,TM,FM	AM,S,N,SXT,TE	TM,FM	8	6	1	0	1
43	AM,S,SXT,TE,FF,TM,FM	AM,S,SXT,TE	FF,TM,FM	4	4	0	0	0
44	AM,S,N,TE,FF,TM,FM	AM,S,N,TE	FF,TM,FM	4	3	0	0	1
45	AM,N,SXT,TE,TM,FM,NFX	AM,N,SXT,TE	TM,FM,NFX	1	1	0	0	0
46	AM,S,N,SXT,TE,TM,NFX	AM,S,N,SXT,TE	TM,NFX	1	1	0	0	0
47	AM,S,SXT,TE,TM,FM,NFX	AM,S,SXT,TE	TM,FM,NFX	1	1	0	0	0
48	AM,S,CTX,SXT,TE,TM,FM	AM,S,CTX,SXT,TE	TM,FM	1	1	0	0	0
49	AM,S,SXT,CIP,TE,FF,TM	AM,S,SXT,CIP,TE	FF,FM	1	1	0	0	0
50	AM,S,N,SXT,FF,TM,FM	AM,S,N,SXT	FF,TM,FM	1	1	0	0	0
51	AM,S,N,CT,TE,TM,FM	AM,S,N,CT.TE	TM,FM	1	1	0	0	0
52	AM,S,CT,SXT,TE,TM,FM	AM,S,CT,SXT,TE	TM,FM	1	0	0	0	1
53	AM,S,CT,TE,FF,TM,FM	AM,S,CT,TE	FF,TM,FM	1	0	0	0	1
54	S,N,SXT,TE,FF,TM,FM	S,N,SXT,TE	FF,TM,FM	1	0	0	0	1
55	AM,S,N,SXT,TE,FF,TM,FM	AM,S,N,SXT,TE	TM,FM	4	4	0	0	0
56	AM,S,SXT,TE,FF,TM,FM,NFX	AM,S,SXT,TE	FF,TM,FM,NFX	3	1	0	0	2
57	AM,S,CT,SXT,TE,FF,TM,FM	AM,S,CT,SXT,TE	FF,TM,FM	2	1	0	0	1
58	AM,S,CTX,CIP,FF,TM,FM,NFX	AM,S,CTX,CIP	FF,TM,FM,NFX	1	1	0	0	0
59	AM,S,N,CT,SXT,TE,FF,TM	AM,S,N,CT,SXT,TE	FF,FM	1	1	0	0	0
60	AM,S,N,CTX,SXT,TE,TM,FM	AM,S,N,CTX,SXT,TE	TM,FM	1	1	0	0	0
61	AM,S,SXT,CIP,TE,FF,TM,FM	AM,S,SXT,CIP,TE	FF,TM,FM	1	1	0	0	0
62	AM,S,N,CT,TE,FF,TM,FM	AM,S,N,CT,TE	FF,TM,FM	1	1	0	0	0
63	AM,S,CTX,CT,SXT,TE,TM,FM	AM,S,CTX,SXT,TE	TM,FM	1	1	0	0	0
64	AM,S,N,CIP,TE,FF,TM,FM	AM,S,N,CIP,TE	FF,TM,FM	1	0	1	0	0
65	AM,S,N,CTX,SXT,TE,FF,TM,FM	AM,S,N,CTX,SXT,TE	FF,TM,FM	1	1	0	0	0
66	AM,S,CTX,CT,SXT,TE,FF,TM,FM	AM,S,CTX,CT,SXT	FF,TM,FM	1	1	0	0	0
67	AM,S,CTX,SXT,TE,FF,TM,FM,NFX	AM,S,CTX,SXT,TE	FF,TM,FM,NFX	1	1	0	0	0
Total Number				132	71	27	5	29
